# Supplementary material for: Potential of Antimicrobial Peptide Synergies for Combating Infectious Diseases in Aquaculture: A Review
Source: Animals (Basel). 2026 Jun 8;16(12):1774. doi: 10.3390/ani16121774 (PMC13295260; doi:10.3390/ani16121774)
Supplement: Supplementary file 1 [file animals-16-01774-s001.zip]

Archive with 1 entries (1 files):
- animals-4327275-supplementary.pdf
